# Supplementary material for: The Tentacular Spectacular: Evolution of Regeneration in Sea Anemones
Source: Genes (Basel). 2021 Jul 14;12(7):1072. doi: 10.3390/genes12071072 (PMC8306839; doi:10.3390/genes12071072)
Supplement: Supplementary file 1 [file genes-12-01072-s001.zip]

Archive with 1 entries (1 files):
- genes-1180807-supplementary.pdf
